# Supplementary material for: Synthesis of Functionalized N-(4-Bromophenyl)furan-2-carboxamides via Suzuki-Miyaura Cross-Coupling: Anti-Bacterial Activities against Clinically Isolated Drug Resistant A. baumannii, K. pneumoniae, E. cloacae and MRSA and Its Validation via a Computational Approach
Source: Pharmaceuticals (Basel). 2022 Jul 8;15(7):841. doi: 10.3390/ph15070841 (PMC9319355; doi:10.3390/ph15070841)
Supplement: Supplementary file 1 [file pharmaceuticals-15-00841-s001.zip]

Archive with 1 entries (1 files):
- pharmaceuticals-1749915-supplementary.pdf
